# Supplementary material for: Autofluorescence as a Signal to Sort Developing Glandular Trichomes by Flow Cytometry
Source: Front Plant Sci. 2016 Jun 28;7:949. doi: 10.3389/fpls.2016.00949 (PMC4923063; doi:10.3389/fpls.2016.00949)
Supplement: TABLE S1 — MRM (multiple reaction monitoring) transitions for the 37 analyzed flavonoid-conjugates indicating the selected masses of the precursor ion (Q1) and the fragment ion (Q3) as well as the collision energy used for the fragmentation. [file Table_1.XLSX]

## Sheet: Sheet2
MRM transitions used for metabolite measurements		name	Q1 m/z	Q3 m/z	collsision energy
		myricetin-glucoside	479.1	317	-46
		methylmyricetin	331	153	-33
		dimethylmyricetin	345.1	317	-33
		trimethylmyricetin	359.1	343	-33
		kaempferol-diglucoside	609.1	284	-46
		kaempferol-xyloside	417.1	284	-46
		methylkaempferol	299.1	284	-33
		kaempferol-triglucoside	771.2	284	-46
		kaempferol-glucoside	447.1	284	-46
		kaempferol-coumaroyl-glucoside	593.1	284	-46
		kaempferol-coumaroyl-feruloyl-glucoside	769.2	284	-46
		kaempferol-feruloyl-glucoside	623.1	284	-46
		kaempferol-rhamnosyl-glucoside-rhamnoside	755.2	284	-46
		kaempferol-rhamnoside	431.1	284	-46
		kaempferol-rhamnoside-rhamnoside	577.2	284	-46
		kaempferide-glucopyranosyl-rhamnoside	607.2	284	-46
		dimethylquercetin	329.1	300	-46
		methylquercetin	315.1	300	-46
		quercetin-tetrasulfate	620.9	300	-46
		quercetin-diglucoside	625.1	300	-46
		quercetin-triglucoside	787.2	300	-50
		quercetin-coumaroyl-feruloyl-glucoside	785.2	300	-50
		quercetin-di-coumaroyl-glucoside	755.2	300	-50
		quercetin-feruloyl-glucoside	639.1	300	-46
		quercetin-gentiobioside-rhamnoside	771.2	300	-50
		quercetin-rhamnoside	447.1	300	-46
		rutin	609.1	300	-46
		quercetin-rhamnosyl-glucoside	741.2	300	-50
		quercetin-glucoside	463.1	300	-46
		quercetin-sulfate	381	300	-46
		quercetin-bissulfate	460.9	300	-46
		quercetin-gentiotetraside	949.2	300	-55
		tetrahydroxychalcone-glucoside	433.1	271.1	-46
		naringin	579.2	271.1	-46
		coumaroyl-glucose	325.1	163	-30
		tetramethylquercetin	373.1	343.1	-33
		trimethylquercetin	343.1	265.2	-33
